# Supplementary material for: Identification of key DNA methylation changes on fasting plasma glucose: a genome-wide DNA methylation analysis in Chinese monozygotic twins
Source: Diabetol Metab Syndr. 2023 Jul 17;15:159. doi: 10.1186/s13098-023-01136-4 (PMC10351111; doi:10.1186/s13098-023-01136-4)
Supplement: Supplementary file 12 — Additional file 12: Table S10. Comparison between our results and other previously reported fasting plasma glucose-associated differentially methylated genes where significant CpGs were mapped. [file 13098_2023_1136_MOESM12_ESM.xlsx]

## Sheet: Sheet2
Additional file 12: Table S10. Comparison between our results and other previously reported fasting plasma glucose-associated differentially methylated genes where significant CpGs were mapped.
Gene	Our study							Other studies
	Methylation profiles assessed	Chromosome	Position (bp)	β	P-value	FDR		References	Methylation profiles assessed	CpG site	Chromosome	Position (bp)	Effect size (Coefficient, Odds ratio (95% Confidence interval), Slope, Delta β-value, Adjusted M value differences)	P-value	FDR
C7orf50
	RRBS	chr7	1045392	0.38177	1.92196e-06	0.0137907		Fraszczyk E, Spijkerman AMW, Zhang Y, Brandmaier S, Day FR, Zhou L, et al. Epigenome-wide association study of incident type 2 diabetes: a meta-analysis of five prospective European cohorts. Diabetologia. 2022;65(5):763-76.	450K array	cg04816311	chr7	1066650	0.0118	1.2e-11	8.1e-07
								Kim H, Bae JH, Park KS, Sung J, Kwak SH. DNA Methylation Changes Associated With Type 2 Diabetes and Diabetic Kidney Disease in an East Asian Population. J Clin Endocrinol Metab. 2021;106(10):e3837-e51.	450K array	cg04816311	chr7	1066650	0.091	0.018	NA
								Wang Z, Peng H, Gao W, Cao W, Lv J, Yu C, et al. Blood DNA methylation markers associated with type 2 diabetes, fasting glucose, and HbA1c levels: An epigenome-wide association study in 316 adult twin pairs. Genomics. 2021;113(6):4206-13.	450K and 850K array	cg04816311	chr7	1066650	0.00716	3.52e-10	< 0.001
								Meeks KAC, Henneman P, Venema A, Addo J, Bahendeka S, Burr T, et al. Epigenome-wide association study in whole blood on type 2 diabetes among sub-Saharan African individuals: findings from the RODAM study. Int J Epidemiol. 2019;48(1):58-70.	450K array	cg04816311	chr7	1066650	0.0198	1.99e-09	0.000428
								Cardona A, Day FR, Perry JRB, Loh M, Chu AY, Lehne B, et al. Epigenome-Wide Association Study of Incident Type 2 Diabetes in a British Population: EPIC-Norfolk Study. Diabetes. 2019;68(12):2315-26.	450K array	cg04816311	chr7	1033176	1.51 (1.31; 1.75)	1.7e-08	0.00072
								Kulkarni H, Kos MZ, Neary J, Dyer TD, Kent JW, Jr., Göring HH, et al. Novel epigenetic determinants of type 2 diabetes in Mexican-American families. Hum Mol Genet. 2015;24(18):5330-44.	450K array	cg04816311	chr7	1066650	-0.506471	5.47e-08	0.0244136
									450K array	cg04816311	chr7	1066650	0.294403	4.61e-09	0.00204926
									450K array	cg23906191	chr7	1053629	0.201818	3.51e-08	0.0156027
PTPRN2
	RRBS	chr7	157670224	0.227686	1.54957e-08	0.000652276		Ouni M, Saussenthaler S, Eichelmann F, Jähnert M, Stadion M, Wittenbecher C, et al. Epigenetic Changes in Islets of Langerhans Preceding the Onset of Diabetes. Diabetes. 2020;69(11):2503-17.	850K array	cg17429772	chr7	NA	2.04 (1.38; 3.02)	0.00033	NA
	RRBS	chr7	157670239	0.199602	4.07136e-07	0.00502155			850K array	cg07403233	chr7	NA	2.14 (1.4; 3.27)	0.00042	NA
	RRBS	chr7	157670194	0.247685	3.43703e-06	0.0154827			850K array	cg11025469	chr7	NA	2.04 (1.37; 3.05)	0.00047	NA
									850K array	cg26425766	chr7	NA	0.58 (0.42; 0.81)	0.0013	NA
									850K array	cg02358382	chr7	NA	0.55 (0.38; 0.8)	0.0015	NA
									850K array	cg08515646	chr7	NA	0.5 (0.33; 0.78)	0.0022	NA
									850K array	cg19744528	chr7	NA	0.6 (0.44; 0.84)	0.0023	NA
									850K array	cg19463796	chr7	NA	1.62 (1.19; 2.2)	0.0023	NA
									850K array	cg17748769	chr7	NA	0.55 (0.37; 0.81)	0.0029	NA
									850K array	cg00099393	chr7	NA	1.91 (1.24; 2.94)	0.0032	NA
									850K array	cg04212285	chr7	NA	1.72 (1.19; 2.47)	0.0035	NA
									850K array	cg11517132	chr7	NA	1.78 (1.21; 2.63)	0.0037	NA
									850K array	cg02230543	chr7	NA	0.55 (0.37; 0.82)	0.0039	NA
									850K array	cg11293572	chr7	NA	1.85 (1.21; 2.83)	0.0043	NA
									850K array	cg01370437	chr7	NA	1.79 (1.2; 2.68)	0.0044	NA
									850K array	cg09409457	chr7	NA	0.58 (0.39; 0.85)	0.0051	NA
									850K array	cg11628355	chr7	NA	1.6 (1.15; 2.22)	0.0057	NA
									850K array	cg15921461	chr7	NA	0.62 (0.45; 0.87)	0.0057	NA
									850K array	cg23887345	chr7	NA	0.59 (0.41; 0.86)	0.0058	NA
									850K array	cg26267259	chr7	NA	0.56 (0.37; 0.85)	0.0063	NA
									850K array	cg00044488	chr7	NA	0.54 (0.34; 0.84)	0.0065	NA
									850K array	cg00044488	chr7	NA	0.54 (0.34; 0.84)	0.0065	NA
									850K array	cg00044488	chr7	NA	0.54 (0.34; 0.84)	0.0065	NA
									850K array	cg11326510	chr7	NA	1.61 (1.14; 2.28)	0.0065	NA
									850K array	cg25546888	chr7	NA	0.54 (0.35; 0.84)	0.0065	NA
									850K array	cg10650290	chr7	NA	0.62 (0.44; 0.88)	0.0069	NA
									850K array	cg26046877	chr7	NA	0.61 (0.42; 0.87)	0.0069	NA
									850K array	cg12713223	chr7	NA	1.71 (1.15; 2.53)	0.0075	NA
									850K array	cg01093285	chr7	NA	1.57 (1.13; 2.19)	0.0079	NA
									850K array	cg02872418	chr7	NA	1.62 (1.13; 2.32)	0.0083	NA
									850K array	cg10288307	chr7	NA	0.58 (0.39; 0.87)	0.0083	NA
									850K array	cg26934214	chr7	NA	0.67 (0.49; 0.9)	0.0089	NA
									850K array	cg20637014	chr7	NA	1.73 (1.15; 2.61)	0.0091	NA
									850K array	cg02394998	chr7	NA	0.65 (0.47; 0.9)	0.0093	NA
									850K array	cg14012538	chr7	NA	0.64 (0.46; 0.9)	0.0096	NA
									850K array	cg18134437	chr7	NA	1.63 (1.12; 2.38)	0.01	NA
									850K array	cg06767389	chr7	NA	0.54 (0.34; 0.87)	0.01	NA
									850K array	cg23298862	chr7	NA	0.65 (0.47; 0.91)	0.011	NA
									850K array	cg03391854	chr7	NA	0.63 (0.44; 0.9)	0.012	NA
									850K array	cg23384615	chr7	NA	1.56 (1.1; 2.21)	0.012	NA
									850K array	cg14178173	chr7	NA	0.67 (0.49; 0.92)	0.013	NA
									850K array	cg08113851	chr7	NA	0.66 (0.47; 0.91)	0.013	NA
									850K array	cg21839449	chr7	NA	1.53 (1.09; 2.15)	0.013	NA
									850K array	cg06684201	chr7	NA	1.5 (1.09; 2.06)	0.014	NA
									850K array	cg04083208	chr7	NA	1.6 (1.09; 2.34)	0.016	NA
									850K array	cg12001456	chr7	NA	1.51 (1.08; 2.11)	0.016	NA
									850K array	cg20899329	chr7	NA	0.64 (0.45; 0.92)	0.016	NA
									850K array	cg02860108	chr7	NA	1.52 (1.08; 2.15)	0.018	NA
									850K array	cg24688143	chr7	NA	1.61 (1.09; 2.4)	0.018	NA
									850K array	cg12348202	chr7	NA	0.55 (0.34; 0.91)	0.019	NA
									850K array	cg08930672	chr7	NA	0.67 (0.47; 0.94)	0.019	NA
									850K array	cg21459816	chr7	NA	0.66 (0.47; 0.94)	0.02	NA
									850K array	cg12834378	chr7	NA	1.46 (1.06; 2)	0.02	NA
									850K array	cg12138780	chr7	NA	0.67 (0.47; 0.94)	0.02	NA
									850K array	cg07315426	chr7	NA	0.65 (0.45; 0.94)	0.021	NA
									850K array	cg08401938	chr7	NA	1.54 (1.07; 2.22)	0.021	NA
									850K array	cg14689490	chr7	NA	1.53 (1.06; 2.21)	0.022	NA
									850K array	cg19738802	chr7	NA	1.52 (1.06; 2.19)	0.023	NA
									850K array	cg23758354	chr7	NA	1.59 (1.07; 2.37)	0.023	NA
									850K array	cg05209192	chr7	NA	0.62 (0.41; 0.94)	0.023	NA
									850K array	cg10502354	chr7	NA	0.6 (0.39; 0.93)	0.023	NA
									850K array	cg17561365	chr7	NA	0.64 (0.43; 0.94)	0.024	NA
									850K array	cg26138500	chr7	NA	0.63 (0.42; 0.94)	0.024	NA
									850K array	cg16609021	chr7	NA	1.45 (1.05; 2)	0.025	NA
									850K array	cg18889973	chr7	NA	0.7 (0.51; 0.96)	0.025	NA
									850K array	cg13561598	chr7	NA	0.67 (0.47; 0.95)	0.025	NA
									850K array	cg06041067	chr7	NA	1.46 (1.05; 2.04)	0.026	NA
									850K array	cg06176929	chr7	NA	0.65 (0.45; 0.95)	0.026	NA
									850K array	cg13464117	chr7	NA	0.65 (0.44; 0.95)	0.026	NA
									850K array	cg08615694	chr7	NA	1.48 (1.04; 2.09)	0.027	NA
									850K array	cg27581190	chr7	NA	1.44 (1.04; 2)	0.029	NA
									850K array	cg24029819	chr7	NA	1.5 (1.04; 2.17)	0.029	NA
									850K array	cg03966010	chr7	NA	0.64 (0.42; 0.96)	0.03	NA
									850K array	cg03071124	chr7	NA	0.68 (0.48; 0.96)	0.03	NA
									850K array	cg08201986	chr7	NA	1.55 (1.04; 2.3)	0.03	NA
									850K array	cg16992960	chr7	NA	0.69 (0.49; 0.97)	0.03	NA
									850K array	cg03330374	chr7	NA	0.73 (0.55; 0.97)	0.031	NA
									850K array	cg20983647	chr7	NA	0.66 (0.45; 0.96)	0.031	NA
									850K array	cg21325485	chr7	NA	1.42 (1.03; 1.96)	0.031	NA
									850K array	cg14183712	chr7	NA	1.39 (1.03; 1.89)	0.032	NA
									850K array	cg21606115	chr7	NA	0.68 (0.48; 0.97)	0.032	NA
									850K array	cg24093300	chr7	NA	1.48 (1.03; 2.12)	0.032	NA
									850K array	cg14086681	chr7	NA	0.72 (0.54; 0.97)	0.032	NA
									850K array	cg22302675	chr7	NA	1.39 (1.03; 1.88)	0.033	NA
									850K array	cg19027985	chr7	NA	1.49 (1.03; 2.15)	0.033	NA
									850K array	cg15334096	chr7	NA	1.45 (1.03; 2.05)	0.033	NA
									850K array	cg06423822	chr7	NA	0.67 (0.46; 0.97)	0.033	NA
									850K array	cg08954025	chr7	NA	0.7 (0.5; 0.97)	0.033	NA
									850K array	cg02024855	chr7	NA	1.45 (1.03; 2.05)	0.034	NA
									850K array	cg10322560	chr7	NA	1.42 (1.02; 1.98)	0.035	NA
									850K array	cg05144259	chr7	NA	1.42 (1.02; 1.97)	0.036	NA
									850K array	cg23631556	chr7	NA	0.71 (0.51; 0.98)	0.036	NA
									850K array	cg01999622	chr7	NA	0.65 (0.44; 0.97)	0.037	NA
									850K array	cg00566158	chr7	NA	1.47 (1.02; 2.1)	0.037	NA
									850K array	cg08573562	chr7	NA	0.65 (0.44; 0.98)	0.038	NA
									850K array	cg11008701	chr7	NA	0.68 (0.48; 0.98)	0.038	NA
									850K array	cg05482502	chr7	NA	0.69 (0.48; 0.98)	0.039	NA
									850K array	cg27105304	chr7	NA	0.71 (0.51; 0.98)	0.039	NA
									850K array	cg10468535	chr7	NA	0.7 (0.5; 0.98)	0.04	NA
									850K array	cg26337914	chr7	NA	1.47 (1.01; 2.14)	0.043	NA
									850K array	cg15819410	chr7	NA	0.7 (0.5; 0.99)	0.044	NA
									850K array	cg05166028	chr7	NA	1.44 (1.01; 2.05)	0.044	NA
									850K array	cg00771867	chr7	NA	1.42 (1.01; 2)	0.045	NA
									850K array	cg03473125	chr7	NA	1.39 (1.01; 1.92)	0.045	NA
									850K array	cg10159648	chr7	NA	1.38 (1.01; 1.9)	0.045	NA
									850K array	cg22277103	chr7	NA	1.5 (1.01; 2.23)	0.045	NA
									850K array	cg02666246	chr7	NA	1.36 (1; 1.85)	0.047	NA
									850K array	cg04237822	chr7	NA	1.4 (1; 1.96)	0.047	NA
									850K array	cg18369715	chr7	NA	0.66 (0.43; 1)	0.048	NA
									850K array	cg17287605	chr7	NA	0.64 (0.42; 1)	0.048	NA
									850K array	cg00935267	chr7	NA	0.68 (0.47; 1)	0.049	NA
									850K array	cg12286857	chr7	NA	1.39 (1; 1.94)	0.049	NA
CASZ1
	RRBS	chr1	10718415	-2.11241	3.49422e-06	0.0154827		Chen PY, Chu A, Liao WW, Rubbi L, Janzen C, Hsu FM, et al. Prenatal Growth Patterns and Birthweight Are Associated With Differential DNA Methylation and Gene Expression of Cardiometabolic Risk Genes in Human Placentas: A Discovery-Based Approach. Reprod Sci. 2018;25(4):523-39.	RRBS	Just providing gene information, no information on CpG sites
	RRBS	chr1	10718420	-2.08178	4.24922e-06	0.0167688
	RRBS	chr1	10718376	-2.32316	9.39187e-06	0.0269551
	RRBS	chr1	10718395	-2.28741	1.17746e-05	0.0300387
	RRBS	chr1	10718399	-2.28438	1.22631e-05	0.0300796
Note. NA, not available; RRBS, reduced representation bisulfite sequencing; β, regression coefficient
